# Supplementary material for: Discrimination Between Normal Skin Fibroblasts and Malignant Melanocytes Using Dielectrophoretic and Flow-Induced Shear Forces
Source: Micromachines (Basel). 2025 Oct 30;16(11):1232. doi: 10.3390/mi16111232 (PMC12654393; doi:10.3390/mi16111232)
Supplement: Supplementary file 1 [file micromachines-16-01232-s001.zip]

Archive with 8 entries (6 files):
- micromachines-3876791-supplementary/
- micromachines-3876791-supplementary/micromachines-Ojima tumor analysis_DEP_Suppl_figs.pdf
- micromachines-3876791-supplementary/micromachines-Ojima_tumor_analysis_DEP_Suppl_subm2.pdf
- micromachines-3876791-supplementary/micromachines_ojima_movie1.mp4
- micromachines-3876791-supplementary/__MACOSX/
- micromachines-3876791-supplementary/__MACOSX/._micromachines-Ojima tumor analysis_DEP_Suppl_figs.pdf
- micromachines-3876791-supplementary/__MACOSX/._micromachines-Ojima_tumor_analysis_DEP_Suppl_subm2.pdf
- micromachines-3876791-supplementary/__MACOSX/._micromachines_ojima_movie1.mp4
